# Supplementary material for: OSM-9 and OCR-2 TRPV channels are accessorial warm receptors in Caenorhabditis elegans temperature acclimatisation
Source: Sci Rep. 2020 Oct 29;10:18566. doi: 10.1038/s41598-020-75302-3 (PMC7596061; doi:10.1038/s41598-020-75302-3)
Supplement: Supplementary file 1 — Supplementary Information. [file 41598_2020_75302_MOESM1_ESM.xlsx]

## Sheet: Manuscript and author info
	OSM-9 and OCR-2 TRPV channels are accessorial warm receptors in Caenorhabditis elegans temperature acclimatisation Kohei Ohnishi1,3, Shigeru Saito4,5,#, Toru Miura3,#, Akane Ohta1-3,#, Makoto Tominaga4,5, Takaaki Sokabe4,5,*, Atsushi Kuhara1-3,6,* 1Graduate school of Natural Science, Konan University, Kobe 658-8501, Japan 2Faculty of Science and Engineering, Konan University, Kobe 658-8501, Japan…

## Sheet: RawData_Figure 2
Raw data for Figure 2a
Data set: 15°C->2°C
Strain	Survival rate (%)	SEM	Number of assays (Number of plates)
Wild-type	86.182	6.62563	12
osm-9(ky10) ocr-2(ak47); ocr-1(ak46)	93.2265	2.06	11
osm-9(ky10) ocr-2(ak47)	96.4662	0.797595	12
osm-9(ky10)	93.8067	2.96478	10
ocr-2(ak47)	87.1646	4.08926	10
[ANOVA table]				n.s.：p value≧0.05、*：p value＜0.05、**：p value＜0.01
Source of variation	Degrees of freedom	Sum of squared deviation	Unbiased estimate of population variance	Variance ratio	p value	Evaluation
Totality (T)	54	9550.22
Factor (A)	4	908.736	227.184	1.3145	0.277422	[ ]
Error (E)	50	8641.48	172.83
[Dunnett’s tests]								Confidence level 95%		Confidence level 99%
Category 1	Category 2	Average of category 1	Average of category 2	Difference	Statistic	p value	Evaluation	Lower limit	Upper limit	Lower limit	Upper limit
Wild-type	osm-9(ky10) ocr-2(ak47); ocr-1(ak46)	86.182	93.23	-7.04449	1.2837	0.523539	[ ]	-20.9244	6.83538	-24.3409	10.2519
Wild-type	osm-9(ky10) ocr-2(ak47)	86.182	96.4662	-10.2842	1.91619	0.187532	[ ]	-23.859	3.29056	-27.2004	6.63199
Wild-type	osm-9(ky10)	86.182	93.8067	-7.62474	1.35455	0.476126	[ ]	-21.8621	6.61261	-25.3666	10.1171
Wild-type	ocr-2(ak47)	86.182	87.1646	-0.982603	0.174561	0.999365	[ ]	-15.22	13.2547	-18.7245	16.7593
							[ ]：p value≧0.05、[*]：p value＜0.05、[**]：p value＜0.01
Raw data for Figure 2b
Data set: 15°C->25°C (3 h)->2°C
Strain	Survival rate (%)	SEM	Number of assays (Number of plates)
Wild-type	46.2221	7.35885	18
osm-9(ky10) ocr-2(ak47); ocr-1(ak46)	70.03	6.82	16
osm-9(ky10) ocr-2(ak47)	82.8629	5.21528	17
osm-9(ky10)	76.069	6.79574	17
ocr-2(ak47)	88.3327	2.74076	17
[ANOVA table]				[ ]：p value≧0.05、[*]：p value＜0.05、[**]：p value＜0.01
Source of variation	Degrees of freedom	Sum of squared deviation	Unbiased estimate of population variance	Variance ratio	p value	Evaluation
Totality (T)	84	68578.4
Factor (A)	4	18830.2	4707.55	7.57021	3.17811e-05	**
Error (E)	80	49748.2	621.852
[Dunnett’s tests]								Confidence level 95%		Confidence level 99%
Category 1	Category 2	Average of category 1	Average of category 2	Difference	Statistic	p value	Evaluation	Lower limit	Upper limit	Lower limit	Upper limit
Wild-type	osm-9(ky10) ocr-2(ak47); ocr-1(ak46)	46.2221	70.03	-23.8079	2.77865	0.0241139	[**]	-45.1928	-2.42293	-50.3046	2.68884
Wild-type	osm-9(ky10) ocr-2(ak47)	46.2221	82.8629	-36.6407	4.34458	0.000158728	[**]	-57.69	-15.5914	-62.7216	-10.5599
Wild-type	osm-9(ky10)	46.2221	76.069	-29.8469	3.53902	0.0025403	[**]	-50.8962	-8.79761	-55.9278	-3.76606
Wild-type	ocr-2(ak47)	46.2221	88.3327	-42.1105	4.99314	1.39972e-05	[*]	-63.1598	-21.0612	-68.1914	-16.0297
							[ ]：p value≧0.05、[*]：p value＜0.05、[**]：p value＜0.01
Raw data for Figure 2c
Data set: 15°C->25°C (5 h)->2°C
Strain	Survival rate (%)	SEM	Number of assays (Number of plates)
Wild-type	23.1571	4.4058	20
osm-9(ky10) ocr-2(ak47); ocr-1(ak46)	62.3284	8.31499	15
osm-9(ky10) ocr-2(ak47)	58.8354	8.10509	18
osm-9(ky10)	46.2773	9.85844	15
ocr-2(ak47)	70.4447	5.66973	16
[ANOVA table]				n.s.：p value≧0.05、*：p value＜0.05、**：p value＜0.01
Source of variation	Degrees of freedom	Sum of squared deviation	Unbiased estimate of population variance	Variance ratio	p value	Evaluation
Totality (T)	83	95040.3
Factor (A)	4	24918.3	6229.58	7.0183	6.90427e-05	[**]
Error (E)	79	70122	887.62
[Dunnett’s tests]								Confidence level 95%		Confidence level 99%
Category 1	Category 2	Average of category 1	Average of category 2	Difference	Statistic	p value	Evaluation	Lower limit	Upper limit	Lower limit	Upper limit
Wild-type	osm-9(ky10) ocr-2(ak47); ocr-1(ak46)	23.1571	62.3284	-39.1713	3.84929	0.000926192	[**]	-64.6629	-13.6797	-70.7069	-7.63566
Wild-type	osm-9(ky10) ocr-2(ak47)	23.1571	58.8354	-35.6783	3.68595	0.00160098	[**]	-59.9256	-11.4309	-65.6746	-5.68193
Wild-type	osm-9(ky10)	23.1571	46.2773	-23.1202	2.27198	0.0871133	[ ]	-48.6118	2.3714	-54.6558	8.4154
Wild-type	ocr-2(ak47)	23.1571	70.4447	-47.2876	4.73214	3.83511e-05	[**]	-72.3199	-22.2553	-78.255	-16.3203
							[ ]：p value≧0.05、[*]：p value＜0.05、[**]：p value＜0.01
Raw data for Figure 2d
Strain	Survival rate (%)	SEM	Number of assays (Number of plates)
Wild-type	18.1462	4.01902	13
osm-9(ky10)	58.4238	7.69015	9
osm-9(ky10); Ex[srh-220p::osm-9cDNA]	38.7137	4.44958	23
[ANOVA table]				[ ]：p value≧0.05、[*]：p value＜0.05、[**]：p value＜0.01
Source of variation	Degrees of freedom	Sum of squared deviation	Unbiased estimate of population variance	Variance ratio	p value	Evaluation
Totality (T)	44	25611.7
Factor (A)	2	8815.73	4407.87	11.0223	0.000141936	[**]
Error (E)	42	16795.9	399.903
[Bonferroni multi‐comparison test]						Confidence level 95%		Confidence level 99%
Category 1	Category 2	Difference	Statistic	p value	Evaluation	Lower limit	Upper limit	Lower limit	Upper limit
Wild-type	osm-9(ky10)	-40.2776	4.64481	0.000100309	[**]	-61.9015	-18.6537	-67.2672	-13.288
Wild-type	osm-9(ky10); Ex[srh-220p::osm-9cDNA]	-20.5675	2.96407	0.0149556	[*]	-37.8709	-3.26408	-42.1645	1.02951
osm-9(ky10)	osm-9(ky10); Ex[srh-220p::osm-9cDNA]	19.7101	2.50681	0.0484163	[*]	0.103353	39.3169	-4.76179	44.182
				[ ]：p value≧0.05、[*]：p value＜0.05、[**]：p value＜0.01
Raw data for Figure 2e
Strain	Survival rate (%)	SEM	Number of assays (Number of plates)
Wild-type	14.8293	4.85503	10
ocr-2(ak47)	47.1197	4.99605	11
ocr-2(ak47); Ex[srh-220p::ocr-2cDNA]	26.6087	5.37308	13
[ANOVA table]				[ ]：p value≧0.05、[*]：p value＜0.05、[**]：p value＜0.01
Source of variation	Degrees of freedom	Sum of squared deviation	Unbiased estimate of population variance	Variance ratio	p value	Evaluation
Totality (T)	33	17430.8
Factor (A)	2	5673.29	2836.65	7.47915	0.00223597	[**]
Error (E)	31	11757.5	379.274
[Bonferroni multi‐comparison test]						Confidence level 95%		Confidence level 99%
Category 1	Category 2	Difference	Statistic	p value	Evaluation	Lower limit	Upper limit	Lower limit	Upper limit
Wild-type	ocr-2(ak47)	-32.2904	3.79475	0.00193207	[**]	-53.8266	-10.7542	-59.3499	-5.23091
Wild-type	ocr-2(ak47); Ex[srh-220p::ocr-2cDNA]	-11.7794	1.43798	0.481376	[ ]	-32.5117	8.95297	-37.8288	14.2701
ocr-2(ak47)	ocr-2(ak47); Ex[srh-220p::ocr-2cDNA]	20.511	2.57083	0.0455054	[*]	0.318368	40.7037	-4.86033	45.8824
				[ ]：p value≧0.05、[*]：p value＜0.05、[**]：p value＜0.01

## Sheet: RawData_Figure 3
Raw data for Figure 3a
	13°C->27°C->13°C, 230-235 sec
Strain	Average (%)	SEM	Number of animals
Wild-type	29.1372	1.52514	66
osm-9(ky10)	18.7213	1.98437	29
ocr-2(ak47)	16.9667	1.50943	22
osm-9(ky10) ocr-2(ak47)	27.9453	1.78806	44
osm-9(ky10) ocr-2(ak47); ocr-1(ak46)	27.7429	2.59068	22
[ANOVA table]				[ ]：p value≧0.05、[*]：p value＜0.05、[**]：p value＜0.01
Source of variation	Degrees of freedom	Sum of squared deviation	Unbiased estimate of population variance	Variance ratio	p value	Evaluation
Totality (T)	182	28037.5
Factor (A)	4	4180.61	1045.15	7.79804	8.1899e-06	[**]
Error (E)	178	23856.9	134.027
[Dunnett’s tests]						Confidence level 95%		Confidence level 99%
Category 1	Category 2	Difference	Statistic	p value	Evaluation	Lower limit	Upper limit	Lower limit	Upper limit
Wild-type	osm-9(ky10)	10.416	4.03843	0.000318358	[**]	3.97104	16.8609	2.52818	18.3038
Wild-type	ocr-2(ak47)	12.1706	4.27028	0.000126944	[**]	5.04884	19.2923	3.45446	20.8867
Wild-type	osm-9(ky10) ocr-2(ak47)	1.19197	0.52902	0.96815	[ ]	-4.43825	6.8222	-5.69871	8.08266
Wild-type	osm-9(ky10) ocr-2(ak47); ocr-1(ak46)	1.39435	0.489233	0.97596	[ ]	-5.72739	8.51608	-7.32176	10.1105
					[ ]：p value≧0.05、[*]：p value＜0.05、[**]：p value＜0.01
Raw data for Figure 3b
	13°C->27°C->13°C, 230-235 sec
Strain	Average (%)	SEM	Number of animals
Wild-type	11.7003	1.55534	29
osm-9(ky10)	4.91174	1.68607	31
osm-9(ky10); Ex[srh-220p::osm-9cDNA]	12.0405	2.08447	35
[ANOVA table]				[ ]：p value≧0.05、[*]：p value＜0.05、[**]：p value＜0.01
Source of variation	Degrees of freedom	Sum of squared deviation	Unbiased estimate of population variance	Variance ratio	p value	Evaluation
Totality (T)	94	10796.5
Factor (A)	2	1017.75	508.877	4.78761	0.0105197	[*]
Error (E)	92	9778.72	106.29
[Dunnett’s tests]						Confidence level 95%		Confidence level 99%
Category 1	Category 2	Difference	Statistic	p value	Evaluation	Lower limit	Upper limit	Lower limit	Upper limit
Wild-type	osm-9(ky10)	6.78861	2.54881	0.0373948	[*]	0.293703	13.2835	-1.2384	14.8156
Wild-type	osm-9(ky10); Ex[srh-220p::osm-9cDNA]	-0.340129	0.131383	1	[ ]	-6.65311	5.97285	-8.14229	7.46203
osm-9(ky10)	osm-9(ky10); Ex[srh-220p::osm-9cDNA]	-7.12874	2.80355	0.018494	[*]	-13.3293	-0.928131	-14.792	0.534549
Raw data for Figure 3c
	13°C->27°C->13°C, 230-235 sec
Strain	Average (%)	SEM	Number of animals
Wild-type	11.9409	1.54753	32
ocr-2(ak47)	4.14865	1.9682	30
ocr-2(ak47); Ex[srh-220p::ocr-2cDNA]	10.5349	1.94172	30
[ANOVA table]				[ ]：p value≧0.05、[*]：p value＜0.05、[**]：p value＜0.01
Source of variation	Degrees of freedom	Sum of squared deviation	Unbiased estimate of population variance	Variance ratio	p value	Evaluation
Totality (T)	91	10079.2
Factor (A)	2	1053.19	526.593	5.19239	0.00736411	[**]
Error (E)	89	9026.04	101.416
[Dunnett’s tests]						Confidence level 95%		Confidence level 99%
Category 1	Category 2	Difference	Statistic	p value	Evaluation	Lower limit	Upper limit	Lower limit	Upper limit
Wild-type	ocr-2(ak47)	7.79221	3.04471	0.00918878	[**]	1.54744	14.037	0.0722278	15.5122
Wild-type	ocr-2(ak47); Ex[srh-220p::ocr-2cDNA]	1.40597	0.549367	1	[ ]	-4.8388	7.65074	-6.31401	9.12595
ocr-2(ak47)	ocr-2(ak47); Ex[srh-220p::ocr-2cDNA]	-6.38624	2.45605	0.0479686	[*]	-12.7309	-0.0415439	-14.2297	1.45727

## Sheet: RawData_Figure 4
Raw data for Figure 4
	13°C -> 27°C, 181-200 sec
Strain	Average (%)	SEM	Number of animals
glr-3(tm6403)	0.560558	4.22462	27
glr-3(tm6403); Ex[gcy-5p::osm-9]	2.19376	2.6681	28
glr-3(tm6403); Ex[gcy-5p::osm-9, gcy-5p::ocr-2]	15.4888	3.61293	27
[ANOVA table]				[ ]：p value≧0.05、[*]：p value＜0.05、[**]：p value＜0.01
Source of variation	Degrees of freedom	Sum of squared deviation	Unbiased estimate of population variance	Variance ratio	p value	Evaluation
Totality (T)	81	30709.5
Factor (A)	2	3635.43	1817.71	5.30395	0.00689593	[*]
Error (E)	79	27074.1	342.71
[Dunnett’s tests]						Confidence level 95%		Confidence level 99%
Category 1	Category 2	Difference	Statistic	5th percentile	Evaluation	Lower limit	Upper limit	Lower limit	Upper limit
glr-3(tm6403)	glr-3(tm6403); Ex[gcy-5p::osm-9]	-1.6332	0.327082	0.924831	[ ]	-12.877	9.61055	-15.9746	12.7082
glr-3(tm6403)	glr-3(tm6403); Ex[gcy-5p::osm-9, gcy-5p::ocr-2]	-14.9282	2.96287	0.00772142	[*]	-26.2737	-3.58274	-29.3995	-0.457037
					[ ]：p value≧0.05、[*]：p value＜0.05、[**]：p value＜0.01

## Sheet: RawData_Figure 5
Raw data for Figure 5b
Gene	Mean of current (μA)	SEM	Number of assays
OSM-9, OCR-2, OCR-1	0.0457764	0.00981477	6
OSM-9, OCR-2	0.0546265	0.00364653	10
OSM-9	0.00559489	0.00307551	6
OCR-2	0.0087738	0.00446022	8
OCR-1	0.0096639	0.0057903	6
Distilled water (DW)	0.00784738	0.0042004	7
[ANOVA table]				[ ]：p value≧0.05、[*]：p value＜0.05、[**]：p value＜0.01
Source of variation	Degrees of freedom	Sum of squared deviation	Unbiased estimate of population variance	Variance ratio	p value	Evaluation
Totality (T)	42	0.03114
Factor (A)	5	0.019171	0.0038342	11.8528	6.94927e-07	[**]
Error (E)	37	0.0119689	0.000323485
[Bonferroni multi‐comparison test]						Confidence level 95%		Confidence level 99%
Category 1	Category 2	Difference	Statistic	p value	Evaluation	Lower limit	Upper limit	Lower limit	Upper limit
OSM-9, OCR-2, OCR-1	OSM-9, OCR-2	-0.0088501	0.952876	1	[ ]	-0.0379939	0.0202937	-0.0433613	0.0256611
OSM-9, OCR-2, OCR-1	OSM-9	0.0401815	3.86954	0.00640855	[**]	0.0075977	0.0727653	0.0015968	0.0787662
OSM-9, OCR-2, OCR-1	OCR-2	0.0370026	3.80944	0.00763127	[**]	0.00652323	0.0674819	0.000909904	0.0730952
OSM-9, OCR-2, OCR-1	OCR-1	0.0361125	3.47769	0.0196602	[*]	0.00352869	0.0686962	-0.00247221	0.0746971
OSM-9, OCR-2, OCR-1	Dw	0.037929	3.79051	0.00806138	[**]	0.00653047	0.0693275	0.000747866	0.0751101
OSM-9, OCR-2	OSM-9	0.0490316	5.27915	8.90614e-05	[**]	0.0198878	0.0781754	0.0145204	0.0835428
OSM-9, OCR-2	OCR-2	0.0458527	5.3746	6.61868e-05	[**]	0.0190824	0.072623	0.0141521	0.0775532
OSM-9, OCR-2	OCR-1	0.0449626	4.84105	0.00034542	[**]	0.0158187	0.0741064	0.0104514	0.0794737
OSM-9, OCR-2	Dw	0.0467791	5.27775	8.94497e-05	[**]	0.0189667	0.0745914	0.0138446	0.0797136
OSM-9	OCR-2	-0.00317891	0.327272	1	[ ]	-0.0336583	0.0273004	-0.0392716	0.0329137
OSM-9	OCR-1	-0.00406901	0.391852	1	[ ]	-0.0366528	0.0285148	-0.0426537	0.0345157
OSM-9	Dw	-0.00225249	0.225107	1	[ ]	-0.033651	0.029146	-0.0394336	0.0349286
OCR-2	OCR-1	-0.000890096	0.091636	1	[ ]	-0.0313694	0.0295892	-0.0369828	0.0352026
OCR-2	Dw	0.000926426	0.099525	1	[ ]	-0.0282824	0.0301352	-0.0336617	0.0355146
OCR-1	Dw	0.00181652	0.181538	1	[ ]	-0.029582	0.033215	-0.0353646	0.0389976
				[ ]：p value≧0.05、[*]：p value＜0.05、[**]：p value＜0.01
Raw data for Figure 5d left
Gene	Mean of current (μA)	SEM	Number of assays
OSM-9 OCR-2	-0.0289917	0.00803289	8
OSM-9	0.00101725	0.00301766	6
OCR-2	0.00813802	0.00457198	6
Dw	0	0.00157592	6
[ANOVA table]				[ ]：p value≧0.05、[*]：p value＜0.05、[**]：p value＜0.01
Source of variation	Degrees of freedom	Sum of squared deviation	Unbiased estimate of population variance	Variance ratio	p value	Evaluation
Totality (T)	25	0.010511
Factor (A)	3	0.00592273	0.00197424	9.46608	0.000328445	[**]
Error (E)	22	0.00458832	0.00020856
[Bonferroni multi‐comparison test]						Confidence level 95%		Confidence level 99%
Category 1	Category 2	Difference	Statistic	p value	Evaluation	Lower limit	Upper limit	Lower limit	Upper limit
OSM-9 OCR-2	OSM-9	-0.030009	3.84762	0.00524374	[**]	-0.0526157	-0.00740223	-0.0579372	-0.00208073
OSM-9 OCR-2	OCR-2	-0.0371297	4.76061	0.000565274	[**]	-0.0597364	-0.014523	-0.0650579	-0.0092015
OSM-9 OCR-2	Dw	-0.0289917	3.71719	0.00719484	[**]	-0.0515984	-0.00638498	-0.0569199	-0.00106348
OSM-9	OCR-2	-0.00712077	0.854028	1	[ ]	-0.0312884	0.0170468	-0.0369773	0.0227358
OSM-9	Dw	0.00101725	0.122004	1	[ ]	-0.0231503	0.0251849	-0.0288393	0.0308738
OCR-2	Dw	0.00813802	0.976032	1	[ ]	-0.0160296	0.0323056	-0.0217185	0.0379945
				[ ]：p value≧0.05、[*]：p value＜0.05、[**]：p value＜0.01
Raw data for Figure 5 right
Gene	Mean of current (μA)	SEM	Number of assays
OSM-9 OCR-2	-0.0686646	0.0113895	8
OSM-9	-0.0172933	0.00941165	6
OCR-2	0.000508626	0.00612467	6
Dw	-0.00508626	0.00457198	6
[ANOVA table]				[ ]：p value≧0.05、[*]：p value＜0.05、[**]：p value＜0.01
Source of variation	Degrees of freedom	Sum of squared deviation	Unbiased estimate of population variance	Variance ratio	p value	Evaluation
Totality (T)	25	0.0335308
Factor (A)	3	0.0218567	0.00728557	13.7297	2.9077e-05	[**]
Error (E)	22	0.0116741	0.000530642
[Bonferroni multi‐comparison test]						Confidence level 95%		Confidence level 99%
Category 1	Category 2	Difference	Statistic	p value	Evaluation	Lower limit	Upper limit	Lower limit	Upper limit
OSM-9 OCR-2	OSM-9	-0.0513713	4.12929	0.00263986	[**]	-0.087431	-0.0153115	-0.0959193	-0.00682319
OSM-9 OCR-2	OCR-2	-0.0691732	5.56024	8.23597e-05	[**]	-0.105233	-0.0331134	-0.113721	-0.0246251
OSM-9 OCR-2	Dw	-0.0635783	5.11051	0.000241984	[**]	-0.0996381	-0.0275185	-0.108126	-0.0190302
OSM-9	OCR-2	-0.0178019	1.33853	1	[ ]	-0.0563515	0.0207476	-0.0654258	0.029822
OSM-9	Dw	-0.012207	0.917846	1	[ ]	-0.0507566	0.0263425	-0.0598309	0.0354169
OCR-2	Dw	0.00559489	0.420679	1	[ ]	-0.0329546	0.0441444	-0.042029	0.0532188
				[ ]：p value≧0.05、[*]：p value＜0.05、[**]：p value＜0.01
